# Supplementary material for: A comprehensive lettuce variation map reveals the impact of structural variations in agronomic traits
Source: BMC Genomics. 2023 Nov 2;24:659. doi: 10.1186/s12864-023-09739-x (PMC10621239; doi:10.1186/s12864-023-09739-x)
Supplement: Supplementary file 1 — Additional file 1: Supplementary Table 1. Variation statistics in each Lactuca accession. Supplementary Table 2. Summary of the structural variants and affected gene numbers. Supplementary Table 3. Summary of the structural variants and affected gene numbers in L. sativa and L. serriola with significant allele frequency differences. Supplementary Table 4. Enrichment of GO germ in the genes affected by L. sativa-predominant SVs. Supplementary Table 5. Enrichment of KEGG pathways in the genes affected by L. sativa-predominant SVs. Supplementary Table 6. Number of unique SVs in different geographic groups. Supplementary Table 7. Enrichment of KEGG pathways in the genes overlapping with SVs with significant allele frequency differences in different geographic group. Supplementary Table 8. Genomic regions associated with agronomic traits in the lettuce genome. Supplementary Table 9. Candidate genes associated with seed coat color. Supplementary Table 10. A total of 229 manually curated SVs using the Integrative Genomics Viewer (IGV) software to produce a reference set. Supplementary Table 11. Agronomic traits of 133 L. sativa accessions used for genome-wide association analyses. [file 12864_2023_9739_MOESM1_ESM.xlsx]

## Sheet: Table S1
Supplementary Table 1. Variation statistics in each Lactuca accession.
Accession	Total	DEL	INS	DUP	TRA	INV	Species	Crop type	L. serriola geographic group
TKI-001	51100	23682	4739	4355	16769	1555	L. sativa	Butterhead
TKI-002	49184	22183	4854	4223	16302	1622	L. sativa	Butterhead
TKI-003	38199	19134	3274	3585	10930	1276	L. sativa	Butterhead
TKI-004	45724	21702	4041	3940	14550	1491	L. sativa	Butterhead
TKI-006	39106	17824	3890	2967	13182	1243	L. sativa	Butterhead
TKI-007	46065	22728	4234	4170	13419	1514	L. sativa	Butterhead
TKI-008	43593	22061	4004	3821	12319	1388	L. sativa	Butterhead
TKI-009	50771	23071	5141	4408	16539	1612	L. sativa	Butterhead
TKI-011	43300	21144	3927	3829	13045	1355	L. sativa	Butterhead
TKI-013	46767	22711	4530	3988	14012	1526	L. sativa	Butterhead
TKI-014	38022	19384	3399	3428	10550	1261	L. sativa	Butterhead
TKI-016	36863	18915	2963	3542	10155	1288	L. sativa	Butterhead
TKI-017	34079	17385	2690	3266	9541	1197	L. sativa	Butterhead
TKI-019	37279	19003	2813	3682	10499	1282	L. sativa	Butterhead
TKI-020	58115	26267	5680	4822	19624	1722	L. sativa	Butterhead
TKI-021	56044	25232	5657	4754	18606	1795	L. sativa	Butterhead
TKI-022	54835	24729	5485	4651	18277	1693	L. sativa	Butterhead
TKI-023	50709	23952	5030	4386	15774	1567	L. sativa	Butterhead
TKI-024	51359	22826	5194	4467	17198	1674	L. sativa	Butterhead
TKI-025	56559	24355	5704	4796	19982	1722	L. sativa	Butterhead
TKI-026	51808	23891	5159	4314	16856	1588	L. sativa	Butterhead
TKI-027	54721	26019	5555	4421	17053	1673	L. sativa	Butterhead
TKI-028	56326	25156	5988	4444	19007	1731	L. sativa	Butterhead
TKI-029	56850	25113	5610	4621	19671	1835	L. sativa	Butterhead
TKI-030	55295	24501	5282	4825	18932	1755	L. sativa	Butterhead
TKI-031	49961	23761	4627	4251	15738	1584	L. sativa	Butterhead
TKI-032	59515	25419	7881	4816	19595	1804	L. sativa	Butterhead
TKI-033	27446	14848	2056	2741	6814	987	L. sativa	Butterhead
TKI-034	35995	17582	3227	3342	10616	1228	L. sativa	Butterhead
TKI-035	47639	22445	5487	4085	14054	1568	L. sativa	Butterhead
TKI-036	52211	22182	6710	4630	16975	1714	L. sativa	Butterhead
TKI-037	40915	20588	3794	3575	11562	1396	L. sativa	Butterhead
TKI-038	38798	19159	3306	3816	11109	1408	L. sativa	Butterhead
TKI-039	52328	24971	6124	4330	15379	1524	L. sativa	Butterhead
TKI-040	48714	23729	4455	4377	14606	1547	L. sativa	Butterhead
TKI-041	54593	25563	5144	4712	17433	1741	L. sativa	Butterhead
TKI-042	61118	26652	7817	4957	19838	1854	L. sativa	Butterhead
TKI-043	52947	24910	4924	4715	16605	1793	L. sativa	Butterhead
TKI-044	50960	26644	4554	4333	13934	1495	L. sativa	Butterhead
TKI-045	43283	21216	3823	4092	12655	1497	L. sativa	Butterhead
TKI-046	48363	23062	4304	4443	14944	1610	L. sativa	Butterhead
TKI-047	54010	24760	5051	4799	17665	1735	L. sativa	Butterhead
TKI-048	46140	22714	4120	4307	13336	1663	L. sativa	Butterhead
TKI-049	40563	21005	3357	3853	10944	1404	L. sativa	Butterhead
TKI-050	43051	20575	4266	3815	13003	1392	L. sativa	Butterhead
TKI-051	59098	26446	7347	4712	18802	1791	L. sativa	Butterhead
TKI-053	47687	22590	4312	4328	14913	1544	L. sativa	Butterhead
TKI-054	48695	23740	4424	4449	14353	1729	L. sativa	Butterhead
TKI-055	40431	19835	3118	4147	11872	1459	L. sativa	Butterhead
TKI-056	51617	23973	4607	4688	16607	1742	L. sativa	Butterhead
TKI-057	60850	28008	6881	4777	19443	1741	L. sativa	Butterhead
TKI-058	45299	21548	3833	4449	13906	1563	L. sativa	Butterhead
TKI-059	43457	21029	4634	3820	12620	1354	L. sativa	Butterhead
TKI-062	48155	22485	5379	4064	14755	1472	L. sativa	Butterhead
TKI-063	50557	22576	5774	4234	16366	1607	L. sativa	Butterhead
TKI-064	57811	27589	5484	4895	17999	1844	L. sativa	Butterhead
TKI-065	50657	24471	4623	4418	15475	1670	L. sativa	Butterhead
TKI-066	43550	21990	3816	4033	12220	1491	L. sativa	Butterhead
TKI-067	59063	28980	5550	4928	17677	1928	L. sativa	Butterhead
TKI-068	38193	15770	3118	4331	13542	1432	L. sativa	Crisp
TKI-069	36280	15589	3881	3714	11828	1268	L. sativa	Crisp
TKI-070	25007	9210	1571	3458	9708	1060	L. sativa	Crisp
TKI-071	34900	17212	2637	3694	10151	1206	L. sativa	Crisp
TKI-072	38882	17365	3445	3952	12711	1409	L. sativa	Crisp
TKI-073	28336	12342	2223	3352	9318	1101	L. sativa	Crisp
TKI-074	26578	11177	1870	3319	9169	1043	L. sativa	Crisp
TKI-075	18875	8056	994	2753	6237	835	L. sativa	Crisp
TKI-076	32935	15641	2575	3633	9907	1179	L. sativa	Crisp
TKI-077	35325	18420	2794	3466	9382	1263	L. sativa	Crisp
TKI-078	22028	9004	1516	2984	7622	902	L. sativa	Crisp
TKI-079	27983	11949	1775	3519	9603	1137	L. sativa	Crisp
TKI-080	39824	20617	3432	3667	10799	1309	L. sativa	Crisp
TKI-081	44165	20722	4190	4120	13659	1474	L. sativa	Crisp
TKI-082	42856	19743	3619	4286	13699	1509	L. sativa	Crisp
TKI-083	30658	13432	2238	3647	10157	1184	L. sativa	Crisp
TKI-084	45819	21479	4027	4419	14347	1547	L. sativa	Crisp
TKI-085	41388	19480	3477	4154	12867	1410	L. sativa	Crisp
TKI-086	40361	19450	3124	4134	12191	1462	L. sativa	Crisp
TKI-087	45422	20774	3927	4493	14624	1604	L. sativa	Crisp
TKI-088	47904	21245	5615	4163	15327	1554	L. sativa	Crisp
TKI-089	41783	21024	3429	3997	11922	1411	L. sativa	Crisp
TKI-090	41845	19986	3314	4122	12926	1497	L. sativa	Crisp
TKI-091	29052	10515	1857	3668	11860	1152	L. sativa	Crisp
TKI-092	25426	7580	1499	3623	11645	1079	L. sativa	Crisp
TKI-093	42892	20797	3695	4097	12786	1517	L. sativa	Latin
TKI-094	41918	20773	3458	4033	12254	1400	L. sativa	Latin
TKI-095	35379	15498	2807	3884	11816	1374	L. sativa	Latin
TKI-096	55254	27913	5055	4622	15999	1665	L. sativa	Latin
TKI-097	34056	16823	2612	3500	9878	1243	L. sativa	Latin
TKI-098	59214	28614	7003	4553	17301	1743	L. sativa	Cos
TKI-099	38416	20615	3059	3565	9836	1341	L. sativa	Cos
TKI-100	38197	18937	3210	3780	10957	1313	L. sativa	Cos
TKI-101	34725	18519	2678	3282	9083	1163	L. sativa	Cos
TKI-102	38747	19532	3101	3836	10919	1359	L. sativa	Cos
TKI-103	37530	19433	3111	3637	10054	1295	L. sativa	Cos
TKI-104	38098	19315	3167	3728	10571	1317	L. sativa	Cos
TKI-105	42221	19427	3622	4181	13547	1444	L. sativa	Cos
TKI-106	40590	19693	3209	3976	12298	1414	L. sativa	Cos
TKI-107	39936	18795	3347	3894	12557	1343	L. sativa	Cos
TKI-108	43964	21068	4125	3970	13400	1401	L. sativa	Cos
TKI-109	40243	19921	3496	3665	11891	1270	L. sativa	Cos
TKI-110	45050	21463	3832	4148	14154	1453	L. sativa	Cos
TKI-111	42663	21118	3617	3903	12556	1469	L. sativa	Cos
TKI-112	41642	20721	3502	4013	11955	1451	L. sativa	Cos
TKI-113	41725	21037	3471	3883	11949	1385	L. sativa	Cos
TKI-114	39004	18682	3196	3932	11841	1353	L. sativa	Cos
TKI-115	43383	20942	3776	4019	13116	1530	L. sativa	Cos
TKI-116	43795	20674	4069	4035	13570	1447	L. sativa	Cos
TKI-117	42913	20437	3748	4248	13013	1467	L. sativa	Cos
TKI-118	57450	28249	5334	4970	17140	1757	L. sativa	Cutting
TKI-119	57754	28197	5222	4883	17626	1826	L. sativa	Cutting
TKI-120	45041	21854	3765	4372	13543	1507	L. sativa	Cutting
TKI-121	52833	25439	5134	4507	16204	1549	L. sativa	Cutting
TKI-122	44157	19870	3675	4461	14636	1515	L. sativa	Cutting
TKI-123	48396	23137	4257	4575	14764	1663	L. sativa	Cutting
TKI-124	61044	28452	5787	5215	19679	1911	L. sativa	Cutting
TKI-125	41471	19879	3449	3920	12679	1544	L. sativa	Cutting
TKI-126	43970	21446	3806	4138	13133	1447	L. sativa	Cutting
TKI-127	55033	26953	5641	4483	16350	1606	L. sativa	Cutting
TKI-128	54951	28296	5481	4334	15265	1575	L. sativa	Cutting
TKI-129	49075	23665	4970	4139	14918	1383	L. sativa	Cutting
TKI-130	53239	25279	5028	4607	16621	1704	L. sativa	Cutting
TKI-131	43896	21480	4077	4008	12823	1508	L. sativa	Cutting
TKI-132	50312	23476	4592	4643	15870	1731	L. sativa	Cutting
TKI-134	46024	21652	4411	4146	14397	1418	L. sativa	Cutting
TKI-135	41084	19270	3729	3744	12984	1357	L. sativa	Cutting
TKI-136	42980	22005	3847	3830	11955	1343	L. sativa	Stalk
TKI-137	53156	27695	4854	4422	14585	1600	L. sativa	Stalk
TKI-138	51766	26427	4641	4335	14837	1526	L. sativa	Stalk
TKI-139	51019	25810	4751	4197	14671	1590	L. sativa	Oilseed
TKI-140	43038	22806	3800	3612	11484	1336	L. sativa	Oilseed
TKI-141	47029	24156	4553	3795	13118	1407	L. sativa	Oilseed
TKI-142	114386	60199	14888	6370	30237	2692	L. serriola		CAU
TKI-143	117434	60293	15435	6404	32611	2691	L. serriola		CAU
TKI-144	98511	50642	12360	5956	27131	2422	admix
TKI-145	91695	43551	11534	6044	28176	2390	admix
TKI-146	128028	66375	16108	6940	35552	3053	L. serriola
TKI-147	101045	51077	11988	6128	29210	2642	admix	Oilseed
TKI-148	83867	44510	9763	5174	22259	2161	admix
TKI-149	73821	35506	8777	5028	22604	1906	admix
TKI-150	108031	59767	13005	5978	26676	2605	L. serriola		WAS
TKI-151	104270	57298	12709	5784	25984	2495	L. serriola		WAS
TKI-152	114149	61788	14205	6231	29290	2635	L. serriola		WAS
TKI-153	117232	62828	14309	6377	30941	2777	L. serriola		SEU
TKI-154	116072	62892	13919	6464	29906	2891	L. serriola
TKI-155	112727	61324	13588	6221	28894	2700	L. serriola		EEU
TKI-156	115209	60740	14160	6237	31354	2718	L. serriola		EEU
TKI-157	113880	61405	14097	6050	29640	2688	L. serriola		EEU
TKI-158	106216	59469	12564	5887	25827	2469	L. serriola		WEU
TKI-159	112335	60316	13608	6173	29597	2641	L. serriola		WEU
TKI-160	119981	63123	14654	6575	32831	2798	L. serriola
TKI-161	124484	64559	15147	6677	35158	2943	L. serriola
TKI-162	108422	59114	13263	6043	27416	2586	L. serriola		WAS
TKI-163	121287	64058	14920	6613	32757	2939	L. serriola		WAS
TKI-164	118751	61520	14540	6335	33633	2723	L. serriola		SEU
TKI-165	106141	58169	12393	5820	27318	2441	L. serriola		WEU
TKI-166	93789	54017	10229	5306	22059	2178	L. serriola		SEU
TKI-167	130510	66492	15568	7017	38402	3031	L. serriola		SEU
TKI-168	112427	61692	13045	6269	28828	2593	L. serriola		WEU
TKI-169	86613	48832	9009	5622	20944	2206	admix
TKI-170	107082	59664	12473	6093	26230	2622	L. serriola		WAS
TKI-171	107510	56966	12935	5915	29226	2468	L. serriola		WAS
TKI-172	107556	57672	12716	6017	28608	2543	L. serriola		WAS
TKI-173	104463	57192	12248	5836	26752	2435	L. serriola		WAS
TKI-174	106080	60127	11791	6037	25554	2571	L. serriola		WAS
TKI-175	117932	62285	13871	6488	32537	2751	L. serriola		SEU
TKI-176	126079	63903	14789	6886	37513	2988	L. serriola		WEU
TKI-177	93071	53252	10050	5251	22367	2151	L. serriola		WEU
TKI-178	96734	54130	11280	5434	23692	2198	L. serriola		WAS
TKI-179	116811	64884	13111	6415	29638	2763	L. serriola
TKI-180	97027	52276	11296	5308	25867	2280	L. serriola		WAS
TKI-181	106762	56978	12130	5862	29316	2476	L. serriola
TKI-182	92492	56655	8155	5698	19664	2320	L. serriola
TKI-183	104306	56368	12066	5881	27563	2428	L. serriola		WEU
TKI-184	105226	57362	11631	5924	27847	2462	L. serriola		SEU
TKI-185	106119	57782	11685	5784	28353	2515	L. serriola		WEU
TKI-186	100473	57666	10610	5579	24291	2327	L. serriola		WEU
TKI-187	82376	49627	8222	4654	17863	2010	L. serriola		EEU
TKI-188	116325	58004	13387	6075	36381	2478	L. serriola		WEU
TKI-189	85809	48454	9299	4764	21316	1976	L. serriola		SEU
TKI-190	120214	59942	14138	6334	37168	2632	L. serriola		SEU
TKI-191	125766	67973	13266	6839	34705	2983	L. serriola
TKI-192	110666	61460	12408	6203	27929	2666	L. serriola		WAS
TKI-193	103238	56462	11655	5774	26825	2522	L. serriola		WAS
TKI-194	106688	59075	12135	6015	26940	2523	L. serriola		WAS
TKI-195	114294	60206	13627	6131	31686	2644	L. serriola		EEU
TKI-196	95730	52158	10739	5325	25213	2295	L. serriola		EEU
TKI-197	89803	50265	9942	4985	22508	2103	L. serriola		CAS
TKI-198	102873	54829	11913	5500	28232	2399	L. serriola		CAS
TKI-199	102616	56146	11665	5795	26556	2454	L. serriola
TKI-200	110514	59367	12191	6030	30349	2577	L. serriola
TKI-201	104350	58493	11484	5921	25953	2499	L. serriola
TKI-202	107994	59357	11603	6054	28364	2616	L. serriola
TKI-203	110196	59364	12736	6096	29447	2553	L. serriola		SEU
TKI-204	107185	57036	12594	5784	29424	2347	L. serriola
TKI-205	103768	55441	11523	5709	28701	2394	L. serriola		SEU
TKI-206	122786	66790	14339	6600	32182	2875	L. serriola		SEU
TKI-207	104332	55346	11428	5783	29397	2378	L. serriola		SEU
TKI-208	84660	49221	8542	4835	20080	1982	L. serriola		SEU
TKI-209	89901	51866	9228	5107	21571	2129	L. serriola		SEU
TKI-210	102293	55949	11123	5796	27061	2364	L. serriola		EEU
TKI-211	124311	61934	13887	6600	39012	2878	L. serriola		EEU
TKI-212	108023	57183	12491	5864	29900	2585	L. serriola		EEU
TKI-213	105059	56517	12416	5665	28090	2371	L. serriola		EEU
TKI-214	102098	56183	11633	5690	26201	2391	L. serriola		EEU
TKI-215	111390	59882	12832	6098	30035	2543	L. serriola		EEU
TKI-216	100764	55863	11337	5629	25637	2298	L. serriola		EEU
TKI-217	103383	59257	11540	5924	24219	2443	L. serriola		EEU
TKI-218	100736	55176	11562	5615	26073	2310	L. serriola		EEU
TKI-219	108875	57870	12631	5955	29925	2494	L. serriola		EEU
TKI-220	118838	63783	14394	6438	31409	2814	L. serriola		EEU
TKI-221	121168	65258	14627	6680	31662	2941	L. serriola		EEU
TKI-222	101459	55787	11744	5507	26085	2336	L. serriola		EEU
TKI-223	95568	53225	11000	5287	23837	2219	L. serriola		EEU
TKI-224	112742	60038	13871	6094	30075	2664	L. serriola		EEU
TKI-225	113322	59966	13974	6201	30569	2612	L. serriola		EEU
TKI-226	120496	62156	14980	6480	34073	2807	L. serriola		EEU
TKI-227	106433	57731	12818	5781	27629	2474	L. serriola		EEU
TKI-228	118460	65579	13417	6573	29994	2897	L. serriola		WEU
TKI-229	101780	55756	11962	5551	26177	2334	L. serriola		SEU
TKI-230	111562	59655	13822	6090	29339	2656	L. serriola		CAU
TKI-231	102476	56510	12642	5614	25328	2382	L. serriola		CAU
TKI-232	87511	50155	10558	4981	19795	2022	L. serriola		CAU
TKI-233	98935	55504	11998	5671	23445	2317	L. serriola		CAU
TKI-234	119250	62105	15025	6447	32786	2887	L. serriola
TKI-235	106253	58097	12962	5876	26822	2496	L. serriola
TKI-236	98387	54922	12066	5481	23498	2420	L. serriola		WAS
TKI-237	111317	59417	13802	6001	29424	2673	L. serriola
TKI-238	105289	57736	12753	5761	26576	2463	L. serriola
TKI-239	118967	62451	14840	6467	32372	2837	L. serriola		WAS
TKI-240	99521	54953	11755	5406	25029	2378	L. serriola
TKI-241	108456	58453	12975	5817	28596	2615	L. serriola
TKI-242	115716	61841	14158	6299	30639	2779	L. serriola
TKI-243	77045	47391	7802	4409	15598	1845	L. serriola
TKI-244	73634	45817	7289	4248	14414	1866	L. serriola		CAU
TKI-245	77933	47812	7935	4569	15693	1924	L. serriola		CAU
TKI-246	79154	49025	8010	4587	15641	1891	L. serriola		CAU
TKI-247	79351	48768	8117	4532	15942	1992	L. serriola
TKI-248	82431	49307	8952	4666	17571	1935	L. serriola		CAU
TKI-249	117652	61670	14816	6255	32294	2617	L. serriola		CAU
TKI-250	100307	56413	12038	5647	23858	2351	L. serriola		CAU
TKI-251	91583	52558	10544	5078	21301	2102	L. serriola		CAU
TKI-252	111468	60482	13684	6165	28486	2651	L. serriola		CAU
TKI-253	113338	61044	14207	6191	29203	2693	L. serriola		CAU
TKI-254	102600	57087	12493	5813	24855	2352	L. serriola		CAU
TKI-255	111092	60176	13935	6190	28205	2586	L. serriola		CAU
TKI-256	116788	62136	14797	6332	30625	2898	L. serriola		CAU
TKI-257	106871	57971	13608	5974	26765	2553	L. serriola		CAU
TKI-258	112677	60278	14118	5999	29580	2702	L. serriola		WEU
TKI-259	109540	62696	12141	6249	25756	2698	L. serriola		WEU
TKI-260	118910	62617	14966	6355	32193	2779	L. serriola		WEU
TKI-261	115681	61303	14197	6176	31289	2716	L. serriola		WEU
TKI-262	119818	63151	15010	6319	32462	2876	L. serriola		WEU
TKI-263	110474	59721	13535	6179	28428	2611	L. serriola		WEU
TKI-264	113251	61228	13714	6126	29544	2639	L. serriola		WEU
TKI-265	106948	57990	13412	6020	27056	2470	L. serriola		CAU
TKI-266	118427	62119	14631	6228	32689	2760	L. serriola		SEU
TKI-267	97674	54816	12529	5779	22316	2234	L. serriola		EEU
TKI-268	111693	60062	13605	6183	29246	2597	L. serriola		WEU
TKI-269	101594	57525	11836	5546	24260	2427	L. serriola		WEU
TKI-270	100744	56738	11797	5530	24297	2382	L. serriola		WEU
TKI-271	91659	52276	10049	5146	22019	2169	L. serriola		SEU
TKI-272	98021	55605	11206	5479	23409	2322	L. serriola		SEU
TKI-273	115539	60810	14222	6365	31405	2737	L. serriola		EEU
TKI-274	87104	50246	9292	4867	20688	2011	L. serriola		WEU
TKI-275	85819	51090	9092	4993	18583	2061	L. serriola		WEU
TKI-276	79437	48607	8037	4508	16388	1897	L. serriola		SEU
TKI-277	79121	48705	7657	4605	16214	1940	L. serriola		SEU
TKI-278	128590	69841	14544	7197	33909	3099	L. serriola		SEU
TKI-279	94410	54996	10432	5256	21401	2325	L. serriola		SEU
TKI-280	85096	51696	8812	4850	17691	2047	L. serriola		SEU
TKI-281	107744	59035	12738	5873	27570	2528	L. serriola		WEU
TKI-282	109972	59696	13080	6102	28556	2538	L. serriola		WEU
TKI-283	105108	57726	12490	5947	26404	2541	L. serriola		WEU
TKI-284	102948	56190	12356	5748	26310	2344	L. serriola		SEU
TKI-285	110630	59064	13418	5995	29466	2687	L. serriola		SEU
TKI-286	98317	55246	11453	5420	23802	2396	L. serriola		SEU
TKI-287	108806	59603	13031	6043	27532	2597	L. serriola		SEU
TKI-288	120490	63283	15056	6615	32559	2977	L. serriola		SEU
TKI-289	117911	62780	14334	6511	31491	2795	L. serriola		WEU
TKI-290	113990	61103	14003	6291	29908	2685	L. serriola		WEU
TKI-291	102777	57420	12130	5774	24997	2456	L. serriola		WEU
TKI-292	115559	60702	14295	6253	31715	2594	L. serriola		WEU
TKI-293	102902	56416	11967	5590	26502	2427	L. serriola		EEU
TKI-294	96760	56062	10388	5334	22672	2304	L. serriola		CAS
TKI-295	96419	58111	9399	5576	20986	2347	L. serriola		CAS
TKI-296	77498	46966	7684	4413	16611	1824	L. serriola
TKI-297	74848	45399	7484	4335	15818	1812	L. serriola		WEU
TKI-298	73396	44950	7163	4241	15279	1763	L. serriola		WEU
TKI-299	114923	61390	14280	6235	30372	2646	L. serriola		EEU
TKI-300	107411	57511	13420	5788	28198	2494	L. serriola		EEU
TKI-301	111831	59278	13646	6032	30215	2660	L. serriola
TKI-302	116943	61579	14633	6507	31561	2663	L. serriola		EEU
TKI-303	119557	62699	14864	6468	32636	2890	L. serriola		WEU
TKI-304	120653	63236	14935	6585	33034	2863	L. serriola		WEU
TKI-305	109484	59527	13403	6006	27913	2635	L. serriola
TKI-306	128144	67209	15958	6622	35315	3040	L. serriola		CAS
TKI-307	131223	69322	16260	7082	35503	3056	L. serriola		CAS
TKI-308	117574	61438	15421	6277	31568	2870	L. serriola		CAS
TKI-309	107254	58526	13488	5845	26903	2492	L. serriola		CAS
TKI-310	118658	62180	15306	6395	32072	2705	L. serriola		CAS
TKI-311	108032	58180	13045	5809	28427	2571	L. serriola		CAS
TKI-312	102444	56875	12153	5605	25399	2412	L. serriola		CAS
TKI-313	103727	57000	12490	5682	26153	2402	L. serriola		CAS
TKI-314	99785	55199	12125	5353	24746	2362	L. serriola		CAU
TKI-315	110722	62278	12987	6292	26538	2627	L. serriola		CAU
TKI-316	90650	52043	9889	5182	21393	2143	L. serriola		CAU
TKI-317	116373	65105	13826	6599	28115	2728	L. serriola		CAU
TKI-318	93320	52055	10969	5195	22853	2248	L. serriola		CAU
TKI-319	76330	46272	7844	4179	16125	1910	L. serriola
TKI-320	121933	62903	15056	6572	34535	2867	L. serriola
TKI-321	133971	69459	15986	7077	38405	3044	L. serriola		CAS
TKI-322	116171	63009	13841	6081	30468	2772	L. serriola		CAS
TKI-323	109150	59997	13054	5899	27667	2533	L. serriola		CAS
TKI-324	75746	41065	8490	4949	19345	1897	admix
TKI-325	98317	54314	11507	5282	24850	2364	L. serriola		EEU
TKI-326	128740	65598	17067	6942	36095	3038	L. serriola		CAU
TKI-327	110920	59761	13760	5981	28915	2503	L. serriola		EEU
TKI-328	95574	53575	11587	5246	22915	2251	L. serriola		EEU
TKI-329	128895	64398	15989	6922	38526	3060	L. serriola		WEU
TKI-330	125558	64384	15838	6605	35911	2820	L. serriola		WEU
TKI-331	107700	58310	12929	6012	27980	2469	L. serriola		EEU
TKI-332	94399	53084	10981	5323	22831	2180	L. serriola		WEU
TKI-333	105783	57793	12620	5877	27016	2477	L. serriola		WEU
TKI-334	121135	63945	14715	6659	32949	2867	L. serriola
TKI-335	118950	61377	14200	6310	34306	2757	L. serriola		SEU
TKI-336	94741	52755	10898	5294	23543	2251	L. serriola		SEU
TKI-337	104000	57201	12382	5581	26400	2436	L. serriola		WEU
TKI-338	103098	56384	12159	5641	26530	2384	L. serriola
TKI-339	110055	59668	13140	6011	28630	2606	L. serriola
TKI-340	137489	75028	13146	6892	38597	3826	L. serriola
TKI-401	118288	62228	14323	6402	32614	2721	L. serriola
TKI-495	55052	24041	6482	4467	18352	1710	L. sativa	Butterhead

## Sheet: Table S2
Supplementary Table 2. Summary of the structural variants and affected gene numbers.
SV Type	Total				L. sativa				L. serriola
	Raw		Filtered		Raw		Filtered		Raw		Filtered
	SV number	gene number	SV number	gene number	SV number	gene number	SV number	gene number	SV number	gene number	SV number	gene number
DEL	1736147	38233	152662	29850	466446	37190	97848	20848	1481948	38176	150205	26512
INS	263620	9232	41765	2981	64643	130	27535	70	247056	356	41053	95
DUP	168774	38155	21143	29798	48962	1553	14955	919	146087	3676	20495	1285
INV	74429	38206	7817	34519	22616	892	5730	497	63733	1773	7643	645
TRA	1450637	12317	85033	3341	405467	5544	58785	2432	1227547	11801	83467	3323
Total SV	3693607	38255	308420	37913	1008134	37342	204853	22049	3166371	38193	302863	27666

## Sheet: Table S3
Supplementary Table 3. Summary of the structural variants and affected gene numbers in L. sativa and L. serriola with significant allele frequency differences.
SV Type	L. sativa		L. serriola
	SV number	gene number	SV number	gene number
DEL	19374	6466	95988	19630
INS	4675	9	26250	56
DUP	5348	204	10330	826
INV	1504	96	3827	391
TRA	12810	494	43935	2201
Total SV	43711	7029	180330	20935

## Sheet: Table S4
Supplementary Table 4. Enrichment of GO germ in the genes affected by L. sativa-predominant SVs.
GO term	P-value	Adjusted P-value	count
carbohydrate derivative catabolic process	2.10767e-10	2.2257e-07	27
recognition of pollen	1.03379e-08	2.16126e-06	69
secondary metabolic process	1.04095e-08	2.16126e-06	19
nitrile biosynthetic process	1.84198e-08	2.16126e-06	17
glucosinolate catabolic process	1.84198e-08	2.16126e-06	17
single organism reproductive process	1.02151e-07	9.38009e-06	71
organonitrogen compound catabolic process	2.02428e-07	1.71011e-05	38
multicellular organismal process	4.87483e-06	0.000325283	93
cell communication	4.92854e-06	0.000325283	270
single-organism catabolic process	0.00050841	0.0214753	64
transcription initiation from RNA polymerase III promoter	0.00102363	0.0337799	4
tRNA modification	0.00170693	0.0462185	10
cell wall macromolecule catabolic process	0.00190139	0.0495771	9

## Sheet: Table S5
Supplementary Table 5. Enrichment of KEGG pathways in the genes affected by L. sativa-predominant SVs.
Pathway	P-value	Adjusted P-valut	count
Isoflavonoid biosynthesis	4.42e-24	5.93e-22	53
Benzoxazinoid biosynthesis	4.07e-16	2.73e-14	33
Plant-pathogen interaction	1.16e-14	5.17e-13	500
Flavone and flavonol biosynthesis	0.00201145	0.0269534	13
Glucosinolate biosynthesis	0.00253513	0.0308825	15
Galactose metabolism	0.00324204	0.0362027	96

## Sheet: Table S6
Supplementary Table 6. Number of unique SVs in different geographic groups.
geographic group	sv number	unique SV
CAU	227504	3894
CAS	181555	2245
WAS	203828	1645
SEU	254372	1640
WEU	257664	785
EEU	253751	361
CAU:the Caucasus, CAS:central Asia, WAS: western Asia, SEU: southern Europe, WEU: western europe, EEU: eastern Europe

## Sheet: Table S7
Supplementary Table 7. Enrichment of KEGG pathways in the genes overlapping with SVs with significant allele frequency differences in different geographic group.
geographic group	Pathway	P-value	Adjusted P-value	count
CAU	Pentose and glucuronate interconversions	1.06867e-07	1.18623e-05	28
	Flavone and flavonol biosynthesis	6.75743e-07	2.50025e-05	8
	Terpenoid backbone biosynthesis	1.04354e-05	0.000246117	17
	Anthocyanin biosynthesis	1.10864e-05	0.000246117	6
	Isoflavonoid biosynthesis	0.000268824	0.00497324	9
	RNA transport	0.00181136	0.0267505	37
	Lysine degradation	0.00192796	0.0267505	10
CAS	ABC transporters	1.77054e-06	0.000120397	15
WAS	Protein processing in endoplasmic reticulum	4.85727e-16	2.6715e-14	30
	Plant-pathogen interaction	3.00847e-13	8.27329e-12	39
	Glycerolipid metabolism	0.000289474	0.00530702	11
	Carotenoid biosynthesis	0.00048313	0.00664303	6
	Other glycan degradation	0.000791321	0.00870454	8
SEU	Phenylalanine, tyrosine and tryptophan biosynthesis	0.000272844	0.0120051	5
	Pyruvate metabolism	0.00115573	0.0254262	6
WEU	Endocytosis	0.000434906	0.0191359	9
	Indole alkaloid biosynthesis	0.00218954	0.0481698	2
EEU	Plant-pathogen interaction	1.68194e-11	1.34555e-10	15
CAU:the Caucasus, CAS:central Asia, WAS: western Asia, SEU: southern Europe, WEU: western europe, EEU: eastern Europe

## Sheet: Table S8
Supplementary Table 8. Genomic regions associated with agronomic traits in the lettuce genome.
Trait	Associated region	Number of genes	Position of leading SV	P-value of Leading SV
seed color	Chr7:49.37-52.61 Mb	76	7:52559707	2.91×10-35
Leaf margin undulation	Chr5:247.60-252.75 Mb	109	5:247603562	1.28×10-10
Leaf anthocyanin content	Chr5:84.53-86.16 Mb	20	5:86,108,501	2.61×10-22
Leaf anthocyanin content	Chr9:150.70-152.60 Mb	24	9:142034868	2.55×10-8
Flower anthocyanin presence	Chr9:150.72-152.59 Mb	22	9:150784912	7.51×10-12
Seedling cotyledon shape	Chr3:111.93-112.58 Mb	14	3:111939398	1.64×10-7
Leaf venation	Chr2:173.65-175.33 Mb	45	2:192852953	1.83×10-12
Leaf morphology	Chr3:117.31-117.72 Mb	5	3:117310536	2.86×10-29
Leaf morphology	Chr3:144.53-146.48 Mb	19	3:144817083	2.86×10-29
Leaf morphology	Chr3:157.61-158.55 Mb	15	3:157773664	5.24×10-12
Leaf morphology	Chr4:22.16-23.19 Mb	23	4:22416783	3.19×10-20
Leaf morphology	Chr4:341.24-343.20 Mb	29	4:342349606	7.88×10-17
*P-values were calculated from a hypergeometric test for enrichment.

## Sheet: Table S9
Supplementary Table 9. Candidate genes associated with seed coat color.
Chr	Locus name	Start	End	SV high impact	Indel high impact	SNP high impact	Functional description
7	LG7_34600	49750855	49753796	0	1	1	Lycopene beta/epsilon cyclase protein
7	LG7_34581	49766752	49769297	0	2	0	eif4a-2
7	LG7_34561	49773687	49774468	0	6	6
7	LG7_34541	49802976	49804480	0	3	0	eif4a-2
7	LG7_34521	49834228	49834884	0	0	0	Protein of unknown function (DUF3511)
7	LG7_34221	49837259	49838099	4	5	11
7	LG7_34200	49848042	49849408	0	1	0	allergen-related
7	LG7_36681	49928442	49932222	0	5	1	CCCH-type zinc finger family protein
7	LG7_36701	50194232	50198414	0	1	1	basic helix-loop-helix (bHLH) DNA-binding family protein
7	LG7_36800	50420207	50425356	0	5	0	ATP-dependent RNA helicase, putative
7	LG7_36821	50427910	50429500	0	3	2	FAD-binding Berberine family protein
7	LG7_36881	50543108	50545587	3	2	0	cytokinin oxidase 3
7	LG7_36961	50808856	50811570	0	1	0	Translation initiation factor SUI1 family protein
7	LG7_37001	50895716	50897135	0	0	0
7	LG7_37040	51021450	51023608	0	0	1
7	LG7_37060	51035970	51039181	0	2	0	Transducin family protein / WD-40 repeat family protein
7	LG7_37081	51040273	51046508	3	7	1	Sec23/Sec24 protein transport family protein
7	LG7_37140	51081769	51083746	0	13	4	polyamine oxidase 5
7	LG7_37160	51167641	51167826	0	0	3	Small nuclear ribonucleoprotein family protein
7	LG7_37240	51341241	51343336	0	0	0	cytokinin-responsive gata factor 1
7	LG7_37260	51386656	51387967	0	4	9	Tetratricopeptide repeat (TPR)-like superfamily protein
7	LG7_37280	51388200	51389483	0	2	6	Tetratricopeptide repeat (TPR)-like superfamily protein
7	LG7_37320	51462201	51463350	0	0	0
7	LG7_37341	51465235	51468472	0	0	0	proteasome family protein
7	LG7_37360	51495514	51497509	1	11	3	Alkaline-phosphatase-like family protein
7	LG7_37400	51511645	51513553	1	5	0	Alkaline-phosphatase-like family protein
7	LG7_37420	51528938	51535368	21	3	1	Alkaline-phosphatase-like family protein
7	LG7_37441	51550887	51552161	1	6	4	Plant invertase/pectin methylesterase inhibitor superfamily protein
7	LG7_37460	51554340	51558314	0	11	9
7	LG7_37481	51581567	51582178	0	3	1	Plant invertase/pectin methylesterase inhibitor superfamily protein
7	LG7_37501	51638768	51639817	0	0	1	cytidine deaminase 1
7	LG7_37520	51690496	51692356	0	0	0
7	LG7_37541	51693687	51694935	0	0	0	ACC oxidase 1

## Sheet: Table S10
Supplementary Table 10. A total of 229 manually curated SVs using the Integrative Genomics Viewer (IGV) software to produce a reference set.
Chr	Start	End	SV type	ALT	manta.calling	delly.calling	breakdancer.calling	wgs.suppport	position offset(bp)
Chr8	9089105	9089181	DEL	AGACT	Y	Y	N	Y	N
Chr8	9094314	9094413	DEL	AT	Y	N	N	Y	N
Chr8	9094929	9095738	DEL	AGC	Y	Y	Y	Y	N
Chr8	9096142	9096209	DEL	A	Y	N	N	Y	4
Chr8	9100104	9100181	DEL	T	Y	Y	N	Y	8
Chr8	9124009	NA	BND	C[Chr1:169293465[	Y	N	N	Y	N
Chr8	9130977	9131313	DEL	NA	N	N	N	Y	31
Chr8	9312501	NA	BND	[Chr4:208039671[A	N	Y	N	Y	93
Chr8	9331119	9331123	INS	AATCACATAACAATATATATATATATATATATATATATATATATATATATATATATATATATTAAAAAGTTAATGTTTAAAACAG	Y	N	N	Y	N
Chr8	9408506	9408519	DEL	NA	N	N	N	Y	N
Chr8	9491734	9499469	DEL	<DEL>	Y	Y	Y	Y	N
Chr8	9580566	NA	BND	[Chr4:337398342[T	Y	N	N	Y	N
Chr8	9600696	NA	BND	C[Chr6:45435491[	Y	N	N	Y	N
Chr8	9631455	9631455	INS	TGACTCCATCACCACTGGTCAATTGTTTACTATGTTCTATCAGATGGGGTATACCGAAACCCTAACCACCATTACAAAGTTCAAGAAGTCCTGCCTTCCTCCTCAATGGAATGGCCTTTTCACATTGTTGTTCTAGG	Y	N	N	Y	N
Chr8	9687210	9687277	DEL	C	Y	Y	N	Y	N
Chr8	9726403	9726930	DEL	G	Y	Y	Y	Y	N
Chr8	9812412	9822124	DUP	<DUP:TANDEM>	Y	Y	N	Y	N
Chr8	9835660	9835772	DUP	<DUP:TANDEM>	Y	Y	N	Y	N
Chr8	9860086	9860131	DEL	NA	N	N	N	Y	N
Chr8	9869309	9869404	DEL	GTCTTTTCTCACGACGTAAGAAGGGTAACATTC	Y	N	N	Y	N
Chr8	9872606	9873207	DEL	A	Y	Y	Y	Y	N
Chr8	9882183	9897437	DEL	<DEL>	Y	Y	Y	Y	N
Chr8	9900676	9901035	DEL	T	Y	Y	Y	Y	N
Chr8	9904089	9904457	DEL	NA	N	N	N	Y	308
Chr8	9911264	9916099	DEL	<DEL>	Y	Y	Y	Y	N
Chr8	9960326	9961658	DEL	NA	N	N	N	Y	N
Chr8	9974329	NA	BND	CA[Chr4:107393120[	Y	N	N	Y	100
Chr8	10021204	10021403	DEL	NA	N	N	Y	Y	70
Chr8	10094470	NA	BND	A[Chr5:223766008[	Y	N	N	Y	N
Chr8	10149564	10149565	INS	TATATATATATATATATATATATATATATATATATCACGTACACATCCATTCCAACC	Y	N	N	Y	N
Chr8	10215195	10216352	DEL	NA	N	Y	Y	Y	N
Chr8	10223672	10231044	DEL	<DEL>	Y	Y	Y	Y	N
Chr8	10253350	10256416	DEL	<DEL>	Y	Y	Y	Y	N
Chr8	10261900	10283422	DEL	<DEL>	Y	Y	Y	Y	N
Chr8	10264076	10272949	DEL	<DEL>	Y	N	Y	Y	N
Chr8	10285387	10285387	INS	NA	Y	N	N	Y	N
Chr8	10318721	NA	BND	[Chr5:18043043[GTCT	Y	Y	N	Y	N
Chr8	10318721	NA	BND	[Chr6:187435256[T	Y	N	N	Y	N
Chr8	10354947	NA	BND	]Chr6:8121779]A	Y	N	N	Y	N
Chr8	10491713	10491781	DEL	C	Y	Y	N	Y	N
Chr8	10554937	NA	BND	[Chr4:13000504[CGTTGT	Y	N	N	Y	N
Chr8	10582537	10589938	DEL	<DEL>	Y	Y	Y	Y	N
Chr8	10627074	10628800	DEL	<DEL>	Y	Y	Y	Y	N
Chr8	10647128	10647188	DEL	AG	Y	Y	N	Y	N
Chr8	10681659	10684111	DEL	<DEL>	Y	Y	Y	Y	N
Chr8	10711683	10719459	DEL	<DEL>	Y	Y	Y	Y	3
Chr8	10773703	10773703	INS	TGAGAGCTAGTGCCAACTATAGTTTCATTGTCAGTCATATCTCGGATTTTTTAA	Y	N	N	Y	N
Chr8	10793746	10793804	DEL	G	Y	N	N	Y	11
Chr8	10868052	10868103	DEL	GA	Y	N	N	Y	N
Chr8	10875433	10875498	DEL	G	Y	N	N	Y	16
Chr8	10891781	10894940	DEL	<DEL>	Y	Y	Y	Y	7
Chr8	10899273	10907043	DEL	<DEL>	Y	Y	Y	Y	18
Chr8	10915516	10915516	INS	<INS>	Y	N	N	Y	N
Chr8	10920983	10921081	DEL	C	Y	N	N	Y	3
Chr8	10951540	10960748	DEL	<DEL>	Y	Y	Y	Y	6
Chr8	10972445	10972535	DEL	T	Y	N	N	Y	3
Chr8	11003398	NA	BND	TCC]Chr6:145524984]	Y	Y	N	Y	N
Chr8	11005428	11007188	DEL	<DEL>	Y	Y	Y	Y	3
Chr8	11012671	NA	BND	[Chr7:87391064[C	Y	N	N	Y	N
Chr8	11012914	NA	BND	C]Chr7:87390959]	Y	N	N	Y	N
Chr8	11100214	11100214	INS	<INS>	Y	N	N	Y	N
Chr8	11109727	NA	BND	G]Chr1:140121595]	Y	N	N	Y	N
Chr8	11159558	11159594	DEL	NA	N	N	N	Y	N
Chr8	11165975	11166057	DEL	C	Y	N	N	Y	3
Chr8	11170128	NA	BND	G[Chr7:128797346[	Y	N	N	Y	33
Chr8	11171708	11177747	DEL	<DEL>	Y	Y	Y	Y	N
Chr8	11188993	11188993	INS	ATTACATTTTGAGAAATTAAATATCCTCCTACTTTTTGTTCCTAAATATCTTCCTACCCAATGAAATGATGACACGTGTAACATTTAATGTTCATTTAATGAGATTTAATGATATTTTAGGATACTAATATGACACATGTCATCAATTAAATGGGTAGGAAAATTTGTAGGATTAAAAGGTAGGAGGATATTTAATTTCTC	Y	N	N	Y	N
Chr8	11264478	NA	BND	A[Chr1:93961986[	Y	N	N	Y	N
Chr8	11270970	11270970	INS	<INS>	Y	N	N	Y	N
Chr8	11287478	11296033	DEL	<DEL>	Y	Y	Y	Y	N
Chr8	11302049	11302076	DEL	NA	N	N	N	Y	N
Chr8	11307575	11311472	DEL	<DEL>	Y	Y	Y	Y	41
Chr8	11313049	11313498	DEL	ATC	Y	Y	Y	Y	N
Chr8	11325113	11325113	INS	NA	N	N	N	Y	3
Chr8	11340517	11342915	DEL	NA	N	Y	N	Y	N
Chr8	11346847	11346901	DEL	C	Y	N	N	Y	N
Chr8	11348138	11348929	DEL	NA	N	Y	Y	Y	N
Chr8	11351718	11367418	DEL	<DEL>	Y	Y	Y	Y	N
Chr8	11378410	11378490	DEL	TGTATC	Y	N	N	Y	N
Chr8	11398878	11400464	DEL	<DEL>	Y	Y	Y	Y	6
Chr8	11401308	11405468	DEL	<DEL>	Y	Y	Y	Y	N
Chr8	11401309	NA	BND	A]Chr5:295625949]	Y	N	N	Y	N
Chr8	11429649	11429922	DEL	NA	N	N	Y	Y	N
Chr8	11436409	NA	BND	[Chr1:177420217[A	Y	N	N	Y	N
Chr8	11448215	11448374	DEL	ATTTAAAAAACCATGCTATTATTGA	Y	N	N	Y	N
Chr8	11461558	NA	BND	ATC]Chr9:182554949]	Y	Y	N	Y	N
Chr8	11461599	NA	BND	[Chr4:45826055[A	Y	N	N	Y	N
Chr8	11470212	NA	BND	T]Chr6:54598812]	Y	Y	N	Y	81
Chr8	11493752	11499952	DEL	<DEL>	N	Y	Y	Y	N
Chr8	11518970	11519144	DEL	A	Y	N	N	Y	N
Chr8	11555606	11555640	DEL	NA	N	N	N	Y	N
Chr8	11583137	11583137	INS	NA	N	N	N	Y	N
Chr8	11631959	11640065	DEL	<DEL>	Y	Y	Y	Y	N
Chr8	11641475	11641791	DEL	A	Y	N	N	Y	N
Chr8	11661680	11661680	INS	<INS>	Y	N	N	Y	N
Chr8	11743514	NA	BND	]Chr1:193938581]T	Y	Y	N	Y	90
Chr8	11755765	11755831	DEL	T	Y	N	N	Y	N
Chr8	11798434	NA	BND	AT]Chr3:33951072]	Y	Y	N	Y	N
Chr8	11803902	11803902	INS	NA	N	N	N	Y	N
Chr8	11811664	11811664	INS	NA	N	N	N	Y	N
Chr8	11816909	11817995	DEL	<DEL>	Y	Y	Y	Y	10
Chr8	11893329	11893329	INS	TAAGAAACTATATTGTCATAACAAAAATACATAGATTTCTAATTTTGTCTTAATAAAATTCATAGAAAAGGA	Y	N	N	Y	N
Chr8	11902629	11902629	INS	NA	N	N	N	Y	N
Chr8	11906217	11906293	DEL	CAGCT	Y	N	N	Y	N
Chr8	11921069	NA	BND	TCCC[Chr7:87349917[	Y	N	N	Y	15
Chr8	11928927	NA	BND	[Chr3:87871310[CACC	Y	Y	N	Y	N
Chr8	11929263	NA	BND	[Chr7:85592951[T	Y	N	N	Y	44
Chr8	11936083	11939701	DEL	<DEL>	Y	Y	N	Y	N
Chr8	11950104	NA	BND	T]Chr9:172504472]	Y	N	N	Y	N
Chr8	11952562	11952562	INS	<INS>	Y	N	N	Y	N
Chr8	11971566	11971566	INS	ATTTTTAGCCTCCATTGTTGACCTCTTGAAGCTTTTTGGTGGTTTTGAAGAAGAAGAACAAATCTCCTCATCTTCTTCTTGCATACACTTTGTGTAACACCCAAAAATTTCAAGCCAATTTTAAACTTTTCAAAAACATTTAAAACCAATAGTTATTACAATTTTG	Y	N	N	Y	N
Chr8	11994070	11994070	INS	NA	N	Y	N	Y	N
Chr8	12034702	12036815	DEL	<DEL>	Y	Y	Y	Y	N
Chr8	12036805	NA	BND	]Chr4:280622557]G	Y	Y	N	Y	N
Chr8	12039522	12039803	DEL	T	Y	N	Y	Y	6
Chr8	12044263	12044405	DEL	NA	N	N	N	Y	N
Chr8	12053419	12053419	INS	<INS>	Y	N	N	Y	N
Chr8	12073773	NA	BND	]Chr9:199225456]C	Y	N	N	Y	27
Chr8	12076230	12076230	DEL	NA	N	N	N	Y	NA
Chr8	12090953	12098661	DEL	<DEL>	Y	Y	Y	Y	N
Chr8	12104376	NA	BND	G]Chr1:101297482]	Y	Y	N	Y	N
Chr8	12134787	12135020	DEL	GGCAAATTAGTCATTATCATGC	Y	N	Y	Y	N
Chr8	12153956	12154010	DEL	TACCACCCCCCCCCCCC	Y	N	N	Y	N
Chr8	12197767	12197813	DEL	NA	N	N	N	Y	N
Chr8	12218964	12219285	DUP	<DUP:TANDEM>	Y	Y	N	Y	N
Chr8	12239087	12241422	DEL	<DEL>	Y	Y	Y	Y	N
Chr8	12252134	12252584	DEL	G	Y	N	N	Y	N
Chr8	12271538	12273635	DEL	<DEL>	Y	Y	Y	Y	N
Chr8	12297379	12306701	DEL	<DEL>	Y	Y	Y	Y	N
Chr8	12342853	12342853	INS	NA	N	N	N	Y	N
Chr8	12349588	NA	BND	GCATTTCC[Chr3:212369900[	Y	N	N	Y	N
Chr8	12380192	12380192	INS	<INS>	Y	N	N	Y	N
Chr8	12472807	12481862	DEL	<DEL>	Y	Y	Y	Y	N
Chr8	12512885	NA	BND	AA[Chr5:46257501[	Y	N	N	Y	99
Chr8	12516426	NA	BND	]Chr3:36546478]ACAATTTA	Y	N	N	Y	N
Chr8	12516617	12517817	DEL	<DEL>	Y	Y	Y	Y	N
Chr8	12517354	NA	BND	T[Chr7:134786455[	Y	N	N	Y	104
Chr8	12524703	NA	BND	A[Chr3:221933197[	Y	N	N	Y	N
Chr8	12530314	NA	BND	[Chr6:22820581[T	Y	N	N	Y	N
Chr8	12531598	12532036	DEL	C	Y	Y	Y	Y	N
Chr8	12600506	12607472	DEL	<DEL>	Y	Y	Y	Y	N
Chr8	12612904	12612983	DEL	T	Y	Y	N	Y	N
Chr8	12623951	12630943	DEL	<DEL>	Y	Y	Y	Y	N
Chr8	12667602	12669536	DEL	<DEL>	Y	Y	Y	Y	N
Chr8	12675488	12675492	INS	ATGTTTTATCTTCATGTTGTGTAAAAGTGTTATCTACATGAAATAATGTTATTATCT	Y	N	N	Y	N
Chr8	12678428	12682702	DEL	<DEL>	Y	Y	Y	Y	N
Chr8	12688742	12689386	DEL	NA	N	N	N	Y	N
Chr8	12702728	NA	BND	[Chr7:100268417[A	Y	N	N	Y	N
Chr8	12707716	12708215	DEL	NA	N	N	N	Y	N
Chr8	12708849	NA	BND	A]Chr7:129773541]	Y	N	N	Y	N
Chr8	12719374	12719681	DEL	NA	N	N	Y	Y	N
Chr8	12720744	12720811	DEL	A	Y	Y	N	Y	N
Chr8	12733275	NA	BND	]Chr3:194548964]G	Y	N	N	Y	N
Chr8	12734759	NA	BND	C[Chr3:194548956[	Y	Y	N	Y	N
Chr8	12744652	12747053	DEL	<DEL>	Y	Y	Y	Y	N
Chr8	12753942	12754340	DEL	NA	N	Y	Y	Y	N
Chr8	12766139	NA	BND	T]Chr1:212309734]	Y	Y	N	Y	N
Chr8	12767831	12767831	INS	NA	N	N	N	Y	4
Chr8	12774145	12774765	DEL	C	Y	Y	Y	Y	N
Chr8	12814057	12814226	DEL	NA	N	N	N	Y	N
Chr8	12820608	12820610	INS	<INS>	Y	N	N	Y	N
Chr8	12831963	12833663	DEL	<DEL>	Y	Y	Y	Y	10
Chr8	12834956	12834956	INS	NA	N	N	N	Y	N
Chr8	12864088	12864088	INS	<INS>	Y	N	N	Y	N
Chr8	12884340	NA	BND	C[Chr2:26699219[	Y	N	N	Y	N
Chr8	12904504	12904504	INS	TTCTAACTAACTTCACTTAACTAGTGATCGAATATGCCAAGTTACATGTTAAGCGAACCAAATAATTTTAGAAGATTAGGTTTGGC	Y	N	N	Y	N
Chr8	12915695	12917244	DEL	<DEL>	Y	Y	Y	Y	6
Chr8	12922892	NA	BND	]Chr6:16941320]A	Y	Y	N	Y	N
Chr8	12930304	NA	BND	[Chr1:93817521[CG	Y	Y	N	Y	N
Chr8	12944708	12944763	DEL	T	Y	N	N	Y	N
Chr8	12978930	12978930	INS	<INS>	Y	N	N	Y	N
Chr8	12998476	12998476	DEL	NA	Y	N	N	Y	N
Chr8	13000676	13005339	DEL	<DEL>	Y	Y	Y	Y	N
Chr8	13006755	13006755	INS	<INS>	Y	N	N	Y	N
Chr8	13015828	NA	BND	]Chr2:72220620]A	Y	Y	N	Y	N
Chr8	13023710	13035559	DEL	<DEL>	Y	Y	Y	Y	N
Chr8	13023718	NA	BND	[Chr6:82386423[T	Y	N	N	Y	N
Chr8	13023718	NA	BND	]Chr1:138251897]T	Y	Y	N	Y	N
Chr8	13051106	NA	BND	]Chr3:21914661]A	Y	Y	N	Y	N
Chr8	13051357	NA	BND	[Chr9:40081539[G	Y	N	N	Y	N
Chr8	13056149	NA	BND	]Chr4:51372932]A	Y	N	N	Y	N
Chr8	13089541	13089541	BND	NA	N	N	N	Y	N
Chr8	13092854	13094245	DEL	NA	N	Y	Y	Y	N
Chr8	13094718	NA	BND	]Chr9:13255299]T	Y	N	N	Y	N
Chr8	13102336	13110368	DEL	<DEL>	Y	Y	N	Y	N
Chr8	13114646	13114834	DEL	AC	Y	N	N	Y	N
Chr8	13119852	NA	BND	]Chr5:90542683]G	Y	Y	N	Y	N
Chr8	13154805	13154812	INS	<INS>	Y	N	N	Y	N
Chr8	13168710	13168710	INS	NA	N	N	N	Y	3
Chr8	13178762	13187406	DEL	<DEL>	Y	Y	Y	Y	1
Chr8	13191454	NA	BND	T[Chr5:230937866[	Y	Y	N	Y	N
Chr8	13193628	13193767	DEL	G	Y	N	N	Y	N
Chr8	13197541	NA	BND	C[Chr4:527294[	Y	Y	N	Y	22
Chr8	13211099	13211364	DEL	C	Y	N	Y	Y	N
Chr8	13229115	13231335	DEL	<DEL>	Y	Y	Y	Y	N
Chr8	13269197	13277603	DEL	<DEL>	Y	Y	Y	Y	N
Chr8	13327503	NA	BND	G[Chr4:32389952[	Y	Y	N	Y	N
Chr8	13330022	NA	BND	C[Chr4:355279207[	Y	Y	N	Y	N
Chr8	13440985	13441008	INS	<INS>	Y	N	N	Y	N
Chr8	13469810	NA	BND	[Chr5:76070907[C	Y	Y	N	Y	56
Chr8	13504932	NA	BND	GATAAGATGCATAAGAATAAGTATATGCATATATCAATTAAATACATATGATTATG[Chr9:3392610[	Y	N	Y	Y	8
Chr8	13517640	NA	BND	[Chr4:103025582[A	Y	Y	N	Y	N
Chr8	13591704	13591905	DEL	CA	Y	Y	Y	Y	N
Chr8	13606239	13606423	DEL	TCTCCC	Y	N	N	Y	N
Chr8	13653711	NA	BND	C[Chr7:30698631[	Y	Y	N	Y	N
Chr8	13670118	13670625	DEL	NA	N	N	N	Y	N
Chr8	13697998	13701186	DEL	<DEL>	Y	Y	Y	Y	N
Chr8	13705144	13705144	INS	NA	N	Y	N	Y	N
Chr8	13707785	13707831	INS	<INS>	Y	N	N	Y	N
Chr8	13708136	NA	BND	]Chr7:128011777]AGG	Y	Y	N	Y	N
Chr8	13708178	NA	BND	T[Chr2:212098750[	Y	N	N	Y	N
Chr8	13714342	NA	BND	G[Chr7:65249770[	Y	Y	N	Y	N
Chr8	13755953	NA	BND	GCAGCTT[Chr9:27062244[	Y	N	N	Y	N
Chr8	13759957	13759957	INS	<INS>	Y	N	N	Y	N
Chr8	13764551	NA	BND	[Chr3:153979983[A	Y	N	N	Y	N
Chr8	13767718	13776563	DEL	NA	N	Y	Y	Y	N
Chr8	13777331	13780222	DEL	<DEL>	Y	Y	Y	Y	N
Chr8	13782011	NA	BND	T]Chr3:7043810]	Y	Y	N	Y	N
Chr8	13782225	13790350	DEL	<DEL>	Y	Y	Y	Y	N
Chr8	13783292	NA	BND	T]Chr5:182789954]	Y	Y	N	Y	N
Chr8	13792542	13792542	INS	NA	N	N	N	Y	N
Chr8	13844897	13853557	DEL	<DEL>	Y	Y	Y	Y	N
Chr8	13870358	13870358	INS	<INS>	Y	N	N	Y	N
Chr8	13872491	13872578	DEL	CCGAAACGAACTGCTATCGGAACCACATCCGAGTAAAGAATTCACAACACT	Y	N	N	Y	N
Chr8	13874280	13882109	DEL	<DEL>	Y	Y	Y	Y	N
Chr8	13910595	13910911	DEL	GCACCAATACGTTGAAA	Y	Y	Y	Y	N
Chr8	13920571	NA	BND	TCGCGCGGGCACACTACTAG]Chr2:195505661]	Y	Y	N	Y	N
Chr8	13932472	13932584	DEL	TA	Y	N	N	Y	N
Chr8	13984197	13984247	DEL	AC	Y	N	N	Y	6

[truncated: 1 more sheets: Table S11]
